# Supplementary material for: Species Delimitation and Conservation in Taxonomically Challenging Lineages: The Case of Two Clades of Capurodendron (Sapotaceae) in Madagascar
Source: Plants (Basel). 2021 Aug 18;10(8):1702. doi: 10.3390/plants10081702 (PMC8400537; doi:10.3390/plants10081702)
Supplement: Supplementary file 1 [file plants-10-01702-s001.zip]

Archive with 4 entries (4 files):
- FigS1.tif
- FigS2.pdf
- TableS1.pdf
- TableS2.pdf
